# Supplementary material for: Immunophenotypic and Functional Interindividual Variability in Banked Cord Blood Cells: Insights for Advanced Therapies
Source: Int J Mol Sci. 2025 Jan 30;26(3):1208. doi: 10.3390/ijms26031208 (PMC11818680; doi:10.3390/ijms26031208)
Supplement: Supplementary file 1 [file ijms-26-01208-s001.zip]

Archive with 1 entries (1 files):
- ijms-3394654-supplementary.pdf
